# Supplementary material for: A Comparison of the Impact of Restrictive Diets on the Gastrointestinal Tract of Mice
Source: Nutrients. 2022 Jul 29;14(15):3120. doi: 10.3390/nu14153120 (PMC9370610; doi:10.3390/nu14153120)
Supplement: Supplementary file 1 [file nutrients-14-03120-s001.zip]

Archive with 1 entries (1 files):
- nutrients-1827538-SM.pdf
